# Supplementary material for: Bioactivity and Neuroprotective Effects of Extra Virgin Olive Oil in a Mouse Model of Cerebral Ischemia: An In Vitro and In Vivo Study
Source: Int J Mol Sci. 2025 Feb 19;26(4):1771. doi: 10.3390/ijms26041771 (PMC11855186; doi:10.3390/ijms26041771)
Supplement: Supplementary file 1 [file ijms-26-01771-s001.zip]

Archive with 4 entries (3 files):
- ijms-3430416-supplementary/
- ijms-3430416-supplementary/Summplentary Table S1.pdf
- ijms-3430416-supplementary/Supplementary Material S2 (2) (1).pdf
- ijms-3430416-supplementary/Supplementary Material S3 (1) (1).pdf
